# Supplementary material for: Quality of reporting of cranial irradiation techniques in randomized controlled trials of primary brain tumors: A systematic review
Source: PLoS One. 2020 Nov 5;15(11):e0241566. doi: 10.1371/journal.pone.0241566 (PMC7644083; doi:10.1371/journal.pone.0241566)
Supplement: S1 Data — (XLSX) [file pone.0241566.s006.xlsx]

## Sheet: Data Collection Form
StudyID	TV	TRD	FRA	PP	DPP	OAR	SP	VP	QAP	AQA	SPON	YP	IF	RTJ	PEP	REG	N	REGION	CG	TD	TP	QPP	AGEGR	QM	AQ	Histo	PSEP	ROB
1	1	1	0	0	1	0	1	0	0	0	1	2015	0	0	0	0	50	5	0	1	0	0	0	4	0	1	1	2
2	1	1	1	1	1	1	1	1	1	0	1	2015	20.982	0	1	1	98	4	1	1	1	0	0	9	1	1	1	1
3	1	1	1	1	1	0	0	0	0	0	1	2012	18.038	0	0	1	340	2	1	1	1	0	1	5	0	3	0	1
4	1	1	1	0	1	1	1	0	0	0	2	2014	55.873	0	1	1	921	4	0	0	1	0	0	6	0	1	0	1
5	1	1	1	1	1	0	0	0	1	1	1	2015	1.806	0	1	0	183	1	1	0	0	0	0	7	1	1	0	1
6	1	1	1	0	0	0	1	1	0	0	0	2014	4.363	1	1	1	71	6	0	1	0	0	1	5	0	1	0	1
7	1	1	1	0	1	1	0	0	0	0	2	2014	2.997	0	0	1	63	2	0	0	0	0	0	5	0	1	0	2
8	1	1	1	1	1	1	0	1	1	1	1	2012	18.038	0	1	0	251	1	1	0	1	0	0	9	1	2	0	1
9	1	1	1	1	1	0	1	1	1	1	0	2013	17.96	0	0	1	112	1	1	0	0	1	1	9	1	3	0	1
10	1	1	1	0	0	0	0	0	0	0	1	2013	3.319	0	1	1	70	7	0	0	0	0	0	3	0	1	1	2
11	1	1	0	0	1	1	1	0	1	0	1	2013	2.571	0	1	1	111	5	1	0	0	0	0	6	0	1	0	2
12	1	1	1	1	0	1	0	1	1	1	1	2006	13.598	0	1	0	289	1	1	0	1	0	0	8	1	1	0	1
13	0	1	1	0	0	0	0	0	0	0	2	2012	25.117	0	1	1	291	4	1	1	0	0	0	2	0	1	1	1
14	1	1	1	1	1	1	1	1	1	1	1	2016	33.9	0	0	1	707	4	1	0	0	1	0	10	1	2	0	1
15	0	1	1	0	0	0	0	0	0	0	2	2012	5.201	0	1	0	112	4	1	0	0	0	0	2	0	1	1	1
16	1	1	1	0	0	0	0	0	0	0	1	2012	0	0	1	0	96	5	0	0	0	0	0	3	0	1	1	1
17	0	1	1	0	1	0	0	0	0	0	2	2009	17.793	0	0	0	318	2	1	0	0	0	0	3	0	1	0	2
18	1	1	1	1	0	1	1	0	0	0	0	2009	4.592	1	0	0	52	2	0	0	0	0	0	6	0	1	0	2
19	0	1	0	0	0	0	0	0	0	0	2	2009	17.793	0	1	0	85	1	0	0	0	0	0	1	0	1	1	2
20	1	1	1	0	0	0	1	0	0	0	2	2008	3.005	0	0	0	65	2	0	0	0	0	0	4	0	1	0	2
21	1	1	1	1	1	1	1	1	1	1	1	2008	3.99	1	1	0	25	2	1	1	0	1	0	10	1	1	0	1
22	1	1	1	0	1	0	0	0	0	0	1	2006	13.598	0	0	0	421	1	1	0	0	0	1	4	0	3	0	1
23	1	1	1	0	0	0	0	0	0	0	1	2006	13.598	0	1	0	368	2	1	0	0	0	0	3	0	1	0	1
24	1	1	1	0	0	0	0	0	0	0	0	2005	4.8	0	0	0	76	1	1	0	0	0	1	3	0	1	0	2
25	0	0	1	0	0	0	0	0	0	0	1	2006	1.848	0	0	0	230	1	1	1	0	0	0	1	0	1	1	2
26	1	1	1	1	1	1	1	1	1	1	2	2005	44.016	0	1	0	573	4	1	0	0	1	0	10	1	1	1	1
27	1	1	1	1	0	0	0	0	1	1	1	2004	4.297	1	1	0	203	1	1	1	1	1	0	6	0	1	0	1
28	1	1	1	1	1	1	0	0	0	0	1	2004	9.835	0	1	0	100	1	0	1	0	0	0	6	0	1	1	1
29	1	1	1	1	1	0	1	1	0	0	0	2003	2.87	1	1	0	68	3	0	1	0	0	0	7	1	1	0	2
30	1	1	1	1	0	0	1	1	1	1	1	2003	10.864	0	1	0	179	2	1	0	0	1	1	8	1	3	0	1
31	0	1	1	0	0	0	0	0	1	0	1	2003	10.864	0	1	0	219	1	1	0	0	0	0	3	0	1	0	2
32	1	1	1	1	0	0	0	1	1	0	1	2002	2.896	0	1	0	270	1	1	1	0	1	0	6	0	1	0	2
33	1	1	1	0	0	0	0	1	1	0	1	2002	9.868	0	1	0	203	1	1	1	0	0	0	5	0	2	0	1
34	1	1	1	0	0	0	0	0	0	0	1	2001	3.327	1	1	0	231	1	0	1	0	0	0	3	0	1	0	1
35	1	1	1	1	1	0	1	1	1	1	0	2000	3.058	1	1	0	137	2	1	0	0	1	1	9	1	3	0	1
36	1	1	1	0	0	0	0	0	0	0	0	1999	2.996	1	1	0	130	1	1	1	0	0	1	3	0	1	0	1
37	1	1	1	1	1	0	0	0	1	1	1	2002	3.756	1	1	0	311	2	1	1	0	0	0	7	1	2	1	1
38	1	1	1	1	1	1	1	1	1	0	2	2014	55.873	0	1	1	637	1	1	0	1	0	0	9	1	1	0	1
39	0	1	1	0	0	0	0	0	1	0	2	2016	20.982	0	0	1	182	2	0	0	1	1	0	3	0	1	1	1
40	0	1	1	0	0	0	0	0	0	0	1	2014	7.04	0	0	1	60	2	0	0	0	1	0	2	0	1	0	2
41	0	1	1	0	0	0	0	0	0	0	1	2010	17.764	0	1	1	551	2	0	1	0	0	0	2	0	1	0	2
42	0	1	1	0	0	0	0	0	0	0	2	2016	2.754	0	0	1	102	2	0	1	0	0	0	2	0	1	0	1
43	1	1	1	0	0	0	0	0	0	0	2	2015	8.738	0	1	1	106	1	0	0	0	0	0	3	0	1	0	1
44	1	1	1	1	1	1	1	1	1	0	2	2013	17.96	0	0	1	182	1	1	0	1	1	0	9	1	1	1	1
45	0	0	0	0	0	0	0	0	0	0	2	2014	7.371	0	0	1	265	4	0	0	0	0	0	0	0	1	0	1
46	0	1	1	0	0	0	0	0	0	0	2	2014	24.69	0	1	1	545	2	1	0	0	0	0	2	0	1	0	1
47	1	1	1	0	0	0	0	0	0	0	0	2001	8.53	0	1	0	674	2	1	0	0	0	0	3	0	1	0	1
48	1	1	1	0	0	0	1	0	0	0	1	2015	2.514	0	1	0	60	5	0	0	0	0	0	4	0	1	0	1
49	0	1	0	0	0	0	0	0	0	0	1	2006	0.411	0	1	0	18	2	0	0	0	0	0	1	0	1	0	2
50	1	1	1	0	0	0	0	0	0	0	2	2012	25.117	0	1	1	373	2	1	1	0	0	0	3	0	1	1	1
51	0	1	1	0	0	0	0	0	0	0	1	2016	9.619	0	1	1	111	2	1	0	1	0	0	2	0	1	0	2
52	1	1	1	0	0	0	0	0	0	0	0	2003	10.864	0	1	0	375	2	1	0	0	0	0	3	0	1	0	1
53	1	1	1	0	0	0	0	0	1	0	1	2018	3.129	0	1	1	122	5	1	0	0	0	0	4	0	1	0	1
54	1	1	1	0	0	0	0	0	0	0	1	2000	8.773	0	0	0	126	1	1	1	0	0	1	3	0	3	0	2
55	1	1	1	1	0	0	0	0	0	0	0	2013	0.537	0	1	0	58	2	0	0	0	0	0	4	0	1	1	1
56	0	1	1	0	0	0	0	0	0	0	1	2006	14.78	0	1	1	30	7	0	0	0	0	0	2	0	1	0	1
57	1	1	1	0	0	0	0	0	0	0	1	2013	1.163	0	0	0	28	5	0	0	0	0	0	3	0	4	0	2
58	1	1	1	0	0	0	1	0	0	0	0	2003	0.246	0	1	0	50	5	0	1	0	0	0	4	0	1	0	1
59	1	1	1	0	0	0	0	0	0	0	1	1999	2.996	1	1	0	281	1	1	0	0	0	0	3	0	1	0	1
60	1	1	1	1	1	1	1	1	1	0	1	2017	79.26	0	1	1	562	1	1	0	1	1	0	9	1	1	1	1
61	0	1	1	0	0	0	0	0	0	0	0	2008	1.545	0	1	0	61	7	0	0	0	0	0	2	0	1	0	2
62	1	1	1	0	0	0	0	0	0	0	1	2005	2.587	0	1	0	95	1	0	0	0	0	0	3	0	1	0	1
63	0	1	1	0	0	0	0	0	0	0	0	2015	0.957	0	1	0	99	5	0	0	0	0	0	2	0	1	1	1
64	1	1	1	0	0	0	0	0	0	0	1	2017	3.473	0	1	1	144	2	1	0	0	0	0	3	0	1	0	1
65	1	1	1	1	1	1	1	1	0	0	0	2018	3.129	0	1	0	89	5	0	1	0	0	0	8	1	1	0	1
66	1	1	1	1	1	1	1	1	1	0	1	2017	36.421	0	0	1	676	4	1	0	1	1	1	9	1	5	1	1
67	0	1	1	0	0	0	0	0	0	0	2	2017	5.168	0	0	1	180	5	0	0	0	0	0	2	0	1	1	1
68	1	1	1	0	0	0	0	0	0	0	0	2000	1.581	0	1	0	82	5	0	0	0	0	0	3	0	1	0	1
69	1	1	1	0	0	0	0	0	0	0	1	2011	3.214	0	1	0	92	5	1	0	0	0	0	3	0	1	0	2
70	1	1	1	0	0	0	0	0	0	0	1	2007	52.589	0	1	1	85	2	1	0	0	0	0	3	0	1	1	1
71	0	1	1	0	0	0	0	0	0	0	1	2002	8.773	0	0	0	63	1	1	0	0	0	1	2	0	1	0	1
72	1	1	1	1	1	0	1	0	1	0	1	2017	20.871	0	0	1	200	5	0	1	1	0	0	7	1	2	1	1
73	0	1	0	0	0	0	0	0	0	0	1	2004	5.204	0	0	0	36	5	0	0	0	0	0	1	0	1	1	1
74	1	1	1	0	0	0	0	0	0	0	1	2008	4.475	0	1	0	193	2	1	0	0	0	0	3	0	1	0	1
75	1	1	1	0	0	0	0	0	1	0	1	2019	59.102	0	1	1	141	2	1	0	1	0	0	4	0	1	1	2
76	1	1	1	0	0	0	1	0	0	0	0	2006	1.848	0	1	0	122	2	0	0	0	0	0	4	0	1	0	1
77	1	1	1	1	1	1	1	1	1	0	1	2018	10.091	0	0	1	171	1	1	0	1	0	0	9	1	1	0	1
78	1	1	1	1	1	1	1	1	1	1	1	2017	9.384	0	1	0	196	1	1	0	1	0	0	10	1	1	0	1
79	1	1	1	1	1	0	0	1	1	1	1	2001	3.909	0	0	0	275	1	1	0	0	0	0	8	1	1	0	1
80	0	1	1	0	0	0	0	0	0	0	1	2006	13.598	0	1	0	451	1	1	1	0	0	0	2	0	1	0	1
81	1	1	1	1	0	0	0	1	1	0	1	2003	1.568	0	0	0	16	1	1	0	0	0	1	6	0	1	1	2
82	1	1	1	0	1	0	1	0	0	0	0	2005	11.81	0	1	0	130	2	0	0	0	0	0	5	0	1	1	1
83	1	1	1	0	1	1	0	1	1	1	1	2018	3.129	0	1	0	712	1	1	1	0	0	0	8	1	1	0	1
84	1	1	1	0	0	0	0	0	0	0	0	2005	0	0	0	0	48	8	0	0	0	0	1	3	0	3	0	2
85	1	1	1	1	1	1	1	1	1	1	2	2017	53.254	0	1	1	745	4	1	0	1	1	0	10	1	1	1	1

## Sheet: Codes
Code		Entry
StudyID	ID of included study	The given ID to the study (1 to 85)
TV	Target volume definition	1 = Yes, 0 = No
TRD	Total radiation dose	1 = Yes, 0 = No
FRA	Fractionation schedule	1 = Yes, 0 = No
PP	Radiation dose prescription method	1 = Yes, 0 = No
DPP	Radiotherapy dose planning procedures	1 = Yes, 0 = No
OAR	Organ at risk dose constraints	1 = Yes, 0 = No
SP	Immobilization procedures	1 = Yes, 0 = No
VP	Treatment verfication procedures	1 = Yes, 0 = No
QAP	Conduct of quality asssurance	1 = Yes, 0 = No
AQA	Deviation in the radiation treatment planning and delivery	1 = Yes, 0 = No
SPON	Sponsorship	0 = No or not reported, 1 = Non-industry, 2 = Industry
YP	Year of publication
IF	Impact factor of journal for the year of publication
RTJ	Radiotherapy journal	1 = Yes, 0 = No
PEP	Primary endpoint	1 = Overall survival, 2= Others
REG	Listed in trial registry	1 = Yes, 0 = No
N	Sample size
Region	Region where trial was conducted	1 = North America, 2 = Europe, 3 = Australia / New Zealand, 4 = International, 5 = Asia, 6 = Africa, 7 = South America, 8 = Middle East
CG	Cooperative Group	1 = Yes, 0 = No
TD	Trial question	1 = Radiotherapy focused, 0 = Non-radiotherapy focused
TP	Trial protocol published	1 = Yes, 0 = No
QPP	QA results published	1 = Yes, 0 = No
AGEGR	Age Group	1 = Pediatrics, 0 = Adults
QM	No. of quality measures that were reported adequately
AQ	Adequate quality reporting	1 = Yes, 0 = No
Histo	Histology of brain tumor	1 = High grade gliomas, 2 = Low grade gliomas, 3 = Medulloblastoma, 4 = Germinoma, 5 = Neuroblastoma)
PSEP	Met prespecified primary endpoint	1 = Yes, 0 = No
ROB	Risk of bias	1 = Low risk, 2 = Some concerns
